# Supplementary material for: Identification and Antioxidant Capacity of Free and Bound Phenolics in Six Varieties of Mulberry Seeds Using UPLC-ESI-QTOF-MS/MS
Source: Antioxidants (Basel). 2022 Sep 7;11(9):1764. doi: 10.3390/antiox11091764 (PMC9495565; doi:10.3390/antiox11091764)
Supplement: Supplementary file 1 [file antioxidants-11-01764-s001.zip]

Archive with 1 entries (1 files):
- antioxidants-1803713-supplementary.pdf
